# Supplementary material for: Bioengineering of novel organotypic 3D human liver tissue model for drug-induced liver injury and toxicity studies
Source: Front Toxicol. 2025 Jun 12;7:1574387. doi: 10.3389/ftox.2025.1574387 (PMC12198142; doi:10.3389/ftox.2025.1574387)
Supplement: Supplementary file 1 [file Table2.xlsx]

## Sheet: Supplement 2 Phase 1 DME
	Supplement 2: Gene expression of Phase 1 drug metabolizing enzymes in 3D Organotypic Liver
	Table 4		Monolayer		Spheroids	3D Organotypic
	Target	Gene Name: Metabolic Phase I Enzymes	Cq Day 0	Cq Day 7	Cq Day 15	Cq Day 9	Cq Day 16	Cq Day 23
	Aadac	Arylacetamide Deacetylase	25.6178	22.4993	24.4315	23.884	23.6174	23.1714
	ADH1A	Alcohol Dehydrogenase 1A, alpha polypeptide	22.352	24.4841	23.6091	22.8357	24.1852	24.8498
	ADH1B	Alcohol Dehydrogenase 1B, beta polypeptide	21.6467	23.7714	22.781	21.8114	23.281	23.6561
	ADH1C	Alcohol Dehydrogenase 1C, gamma polypeptide	21.4442	23.3616	22.3914	21.4913	22.8947	23.3187
	ADH4	Alcohol dehydrogenase 4 (class II), pi polypeptide	23.1394	27.5254	28.1153	29.7227	29.3484	28.432
	ADH5	Alcohol dehydrogenase 5 (class III), chi polypeptide	24.9923	24.0292	25.3816	24.9711	24.8637	24.2547
	ADH6	Alcohol dehydrogenase 6 (class V)	24.2794	26.3465	27.4625	25.9186	26.1563	25.8092
	ADH7	Alcohol dehydrogenase 7 (class IV), mu or sigma polypeptide	37.2728	35.6587	38.0987	37.6796	36.318	36.9766
	ALDH1A1	Aldehyde dehydrogenase 1 family, member A1	24.2842	20.5949	23.1207	23.6902	23.6831	22.6175
	ALDH1A2	Aldehyde dehydrogenase 1 family, member A2	36.6012	34.7342	37.4399	33.762	34.2117	35.375
	ALDH1A3	Aldehyde dehydrogenase 1 family, member A3	36.0226	36.4426	35.1819	38.2759	35.5729	34.6399
	ALDH1B1	Aldehyde dehydrogenase 1 family, member B1	28.1743	25.5134	28.2471	28.1481	28.3548	27.6917
	ALDH2	Aldehyde dehydrogenase 2 family (mitochondrial)	22.3433	24.143	25.0984	23.2501	23.391	23.4707
	ALDH3A1	Aldehyde dehydrogenase 3 family, member A1	34.601	32.6901	34.5279	35.4222	34.8446	34.0482
	ALDH3A2	Aldehyde dehydrogenase 3 family, member A2	25.4375	24.1231	26.4446	24.998	25.5098	25.2616
	ALDH3B1	Aldehyde dehydrogenase 3 family, member B1	32.5156	29.1968	31.671	30.8346	30.636	30.0168
	ALDH3B2	Aldehyde dehydrogenase 3 family, member B2	33.5189	32.0157	33.48	32.5869	37.6756	32.8034
	ALDH4A1	Aldehyde dehydrogenase 4 family, member A1	24.3999	23.2088	24.7229	23.4856	23.8512	23.3058
	ALDH5A1	Aldehyde dehydrogenase 5 family, member A1	26.5958	26.3073	28.0876	26.1053	26.3649	26.042
	ALDH6A1	Aldehyde dehydrogenase 6 family, member A1	24.4185	26.0674	28.0789	25.2266	26.1941	26.1063
	ALDH7A1	Aldehyde dehydrogenase 7 family, member A1	25.2723	25.476	27.1632	25.9274	26.296	25.8454
	ALDH8A1	Aldehyde dehydrogenase 8 family, member A1	26.2388	27.5406	28.7962	27.1128	27.4297	27.3635
	ALDH9A1	Aldehyde dehydrogenase 9 family, member A1	26.5302	25.0137	27.2838	25.9999	26.239	25.6858
	CEL	Carboxyl ester lipase (bile salt-stimulated lipase)	34.4723	32.0873	33.9257	32.7895	32.3255	32.5539
	CYP11A1	Cytochrome P450, family 11, subfamily A, polypeptide 1	31.298	29.0442	30.3757	31.134	31.5392	30.9445
	CYP11B1	Cytochrome P450, family 11, subfamily B, polypeptide 1	32.9681	32.6297	32.834	33.1551	33.028	38.011
	CYP11B2	Cytochrome P450, family 11, subfamily B, polypeptide 2	36.0801	36.7532	35.0894	35.039	35.1475	35.7335
	CYP17A1	Cytochrome P450, family 17, subfamily A, polypeptide 1	34.8464	34.4201	33.8763	34.0418	34.7624	33.9761
	CYP19A1	Cytochrome P450, family 19, subfamily A, polypeptide 1	N/A	32.9901	36.2162	32.5079	32.2907	31.5892
	CYP1A1	Cytochrome P450, family 1, subfamily A, polypeptide 1	30.3105	29.6659	30.6851	30.1069	29.2466	28.9838
	CYP1A2	Cytochrome P450, family 1, subfamily A, polypeptide 2	25.5977	28.2495	28.4985	26.2984	26.4979	26.5251
	CYP1B1	Cytochrome P450, family 1, subfamily B, polypeptide 1	31.3488	30.8419	32.1058	30.7246	31.3009	30.6921
	CYP21A2	Cytochrome P450, family 21, subfamily A, polypeptide 2	28.43	25.1622	28.1615	26.6003	26.1123	26.5457
	CYP24A1	Cytochrome P450, family 24, subfamily A, polypeptide 1	N/A	39.7486	N/A	38.4624	38.5019	N/A
	CYP26A1	Cytochrome P450, family 26, subfamily A, polypeptide 1	28.6808	37.8291	N/A	36.1188	N/A	N/A
	CYP26B1	Cytochrome P450, family 26, subfamily B, polypeptide 1	N/A	35.31	37.5014	34.7129	32.992	32.7918
	CYP26C1	Cytochrome P450, family 26, subfamily C, polypeptide 1	35.8402	38.4642	39.0365	37.8358	35.8763	38.1185
	CYP27A1	Cytochrome P450, family 27, subfamily A, polypeptide 1	24.3407	25.0429	25.1655	23.8217	24.1551	24.2472
	CYP27B1	Cytochrome P450, family 27, subfamily B, polypeptide 1	32.5624	30.2794	32.0366	31.6493	31.0012	31.1363
	CYP2A13	Cytochrome P450, family 2, subfamily A, polypeptide 13	26.0441	32.5887	27.8162	31.9197	30.9548	30.5639
	CYP2B6	Cytochrome P450, family 2, subfamily B, polypeptide 6	27.4702	29.3348	29.2035	28.3028	28.7666	28.6271
	CYP2C18	Cytochrome P450, family 2, subfamily C, polypeptide 18	28.2142	24.9211	27.3121	26.2928	26.4966	26.1518
	CYP2C19	Cytochrome P450, family 2, subfamily C, polypeptide 19	25.396	24.3121	25.5719	22.6188	23.0168	23.0187
	CYP2C8	Cytochrome P450, family 2, subfamily C, polypeptide 8	23.6619	25.8214	25.2303	22.248	23.3692	24.62
	CYP2C9	Cytochrome P450, family 2, subfamily C, polypeptide 9	24.1703	23.3952	24.882	22.9284	23.1709	23.7375
	CYP2D6	Cytochrome P450, family 2, subfamily D, polypeptide 6	24.7323	25.0067	25.6508	24.5757	24.1944	24.9281
	CYP2E1	Cytochrome P450, family 2, subfamily E, polypeptide 1	19.483	23.5192	24.2165	22.0503	23.4677	24.1883
	CYP2F1	Cytochrome P450, family 2, subfamily F, polypeptide 1	34.5307	35.6593	35.2065	36.4332	34.8329	35.7314
	CYP2R1	Cytochrome P450, family 2, subfamily R, polypeptide 1	30.1635	28.0293	29.798	28.8463	28.831	28.2226
	CYP2S1	Cytochrome P450, family 2, subfamily S, polypeptide 1	37.5701	29.9352	32.16	28.7753	27.7252	27.4019
	CYP2W1	Cytochrome P450, family 2, subfamily W, polypeptide 1	31.8208	32.2907	32.432	31.8407	31.5552	32.4518
	CYP3A4	Cytochrome P450, family 3, subfamily A, polypeptide 4	23.2746	23.9896	22.4908	27.2291	28.1667	26.5438
	CYP3A43	Cytochrome P450, family 3, subfamily A, polypeptide 43	29.2925	30.1253	31.0402	30.825	31.027	31.1882
	CYP3A5	Cytochrome P450, family 3, subfamily A, polypeptide 5	26.0179	23.7635	25.3576	24.6913	24.0632	24.2918
	CYP3A7	Cytochrome P450, family 3, subfamily A, polypeptide 7	24.8141	23.2801	23.1347	23.0564	22.9178	22.05
	CYP4A11	Cytochrome P450, family 4, subfamily A, polypeptide 11	24.5875	24.9328	26.0247	22.5698	22.5615	23.0337
	CYP4A22	Cytochrome P450, family 4, subfamily A, polypeptide 22	29.0561	30.3968	30.5392	27.953	27.7974	28.1772
	CYP4B1	Cytochrome P450, family 4, subfamily B, polypeptide 1	39.3956	38.4492	39.45	39.124	38.2413	38.4538
	CYP4F11	Cytochrome P450, family 4, subfamily F, polypeptide 11	25.7841	26.2051	27.5693	26.6515	26.3368	26.4725
	CYP4F12	Cytochrome P450, family 4, subfamily F, polypeptide 12	28.9184	28.4733	28.7628	26.9861	26.6205	26.8676
	CYP4F2	Cytochrome P450, family 4, subfamily F, polypeptide 2	25.2429	27.1773	27.2399	26.1728	26.1597	26.0277
	CYP4F3	Cytochrome P450, family 4, subfamily F, polypeptide 3	25.5676	26.8227	27.4088	25.5658	25.7667	26.0049
	CYP4F8	Cytochrome P450, family 4, subfamily F, polypeptide 8	N/A	N/A	N/A	N/A	N/A	N/A
	CYP7A1	Cytochrome P450, family 7, subfamily A, polypeptide 1	27.7241	27.2483	26.4095	27.13	31.0974	32.045
	CYP7B1	Cytochrome P450, family 7, subfamily B, polypeptide 1	28.1119	27.641	28.78	27.2875	27.466	27.0965
	CYP8B1	Cytochrome P450, family 8, subfamily B, polypeptide 1	24.4044	25.2125	25.5686	24.2158	24.1233	24.3621
	DHRS2	Dehydrogenase/reductase (SDR family) member 2	34.0042	32.8015	33.4131	33.2507	33.3109	33.306
	DPYD	Dihydropyrimidine dehydrogenase	27.001	27.3222	28.3388	26.1463	26.644	26.4162
	ESD	Esterase D	25.0488	24.3422	26.0022	25.2413	25.6136	24.926
	FMO1	Flavin containing monooxygenase 1	N/A	29.96	31.7575	29.9199	29.2466	29.2473
	FMO2	Flavin containing monooxygenase 2 (non-functional)	37.4278	35.6492	36.2862	36.1577	35.5484	36.3889
	FMO3	FMO3 Flavin containing monooxygenase 3	25.4269	26.7582	27.349	25.3375	25.6947	25.3766
	FMO4	FMO4 Flavin containing monooxygenase 4	28.6829	27.987	28.8085	28.1286	27.9161	27.3367
	FMO5	Flavin containing monooxygenase 5	23.3968	25.9736	26.3198	24.0682	24.3188	24.2913
	GZMA	Granzyme A (granzyme 1, cytotoxic T-lymphocyte-associated serine esterase 3)	39.847	36.9994	36.5817	36.2846	36.0954	38.4608
	GZMB	Granzyme B (granzyme 2, cytotoxic T-lymphocyte-associated serine esterase 1)	32.3553	31.3564	31.9798	31.8562	32.0227	32.6757
	HSD17B10	Hydroxysteroid (17-beta) dehydrogenase 10	24.9418	24.4645	26.2609	25.6147	25.6808	25.1826
	MAOA	Monoamine oxidase A	26.4096	25.2105	26.8295	25.2308	25.6595	25.1277
	MAOB	MAOB Monoamine oxidase B	25.3499	25.107	26.8276	25.124	25.4825	25.2328
	PTGS1	Prostaglandin-endoperoxide synthase 1 (prostaglandin G/H synthase and cyclooxygenase)	38.1348	34.4439	31.6996	32.052	31.9955	26.5874
	PTGS2	Prostaglandin-endoperoxide synthase 2 (prostaglandin G/H synthase and cyclooxygenase)	36.0595	N/A	38.0392	N/A	37.9995	32.4501
	UCHL1	Ubiquitin carboxyl-terminal esterase L1 (ubiquitin thiolesterase)	35.9221	28.5947	30.6817	32.276	31.2275	26.9991
	UCHL3	UCHL3 Ubiquitin carboxyl-terminal esterase L3 (ubiquitin thiolesterase)	27.1803	25.1179	27.5419	27.0171	26.9235	26.0309
	XDH	Xanthine dehydrogenase	28.0182	28.7757	29.297	27.0897	27.2103	26.9999
	Actb	Actin Beta	21.3063	17.7928	21.1946	21.0275	20.3373	19.4669
	B2m	Beta-2 Microglobulin	22.3091	19.9456	21.2854	21.4939	21.9231	21.2161
	GAPDH	Glyceraldehyde-3-phosphate dehydrogenase	22.0946	19.5285	22.4284	21.0416	21.7193	21.3391
