# Supplementary material for: Bioengineering of novel organotypic 3D human liver tissue model for drug-induced liver injury and toxicity studies
Source: Front Toxicol. 2025 Jun 12;7:1574387. doi: 10.3389/ftox.2025.1574387 (PMC12198142; doi:10.3389/ftox.2025.1574387)
Supplement: Supplementary file 2 [file Table1.xlsx]

## Sheet: Supplement 1 Drug Transporters
	Supplement 1: Gene expression of Human Drug Transporters in 3D Organotypic Liver
	Position	Target	Gene Name: Human Drug Transporters	Day 16	Cq Day 22
	A01	ABCA1	ATP-binding cassette, sub-family A (ABC1), member 1	26.5297	26.3323
	A02	ABCA12	ATP-binding cassette, sub-family A (ABC1), member 12	37.7334	34.2808
	A03	ABCA13	ATP-binding cassette, sub-family A (ABC1), member 13	34.4997	33.1751
	A04	ABCA2	ATP-binding cassette, sub-family A (ABC1), member 2	29.4782	28.2504
	A05	ABCA3	ATP-binding cassette, sub-family A (ABC1), member 3	31.2606	30.1696
	A06	ABCA4	ATP-binding cassette, sub-family A (ABC1), member 4	34.1103	32.5625
	A07	ABCA5	ATP-binding cassette, sub-family A (ABC1), member 5	27.6648	26.8813
	A08	ABCA9	ATP-binding cassette, sub-family A (ABC1), member 9	30.2691	30.0867
	A09	ABCB1	ATP-binding cassette, sub-family B (MDR/TAP), member 1	26.7674	25.7407
	A10	ABCB11	ATP-binding cassette, sub-family B (MDR/TAP), member 11	28.3727	28.0941
	A11	ABCB4	ATP-binding cassette, sub-family B (MDR/TAP), member 4	27.7795	26.5022
	A12	ABCB5	ATP-binding cassette, sub-family B (MDR/TAP), member 5	38.8027	39.6673
	B01	ABCB6	ATP-binding cassette, sub-family B (MDR/TAP), member 6	28.9706	28.0067
	B02	ABCC1	ATP-binding cassette, sub-family C (CFTR/MRP), member 1	31.3292	29.6064
	B03	ABCC10	ATP-binding cassette, sub-family C (CFTR/MRP), member 10	30.5972	29.1885
	B04	ABCC11	ATP-binding cassette, sub-family C (CFTR/MRP), member 11	31.3832	30.2658
	B05	ABCC12	ATP-binding cassette, sub-family C (CFTR/MRP), member 12	36.8505	37.5207
	B06	ABCC2	ATP-binding cassette, sub-family C (CFTR/MRP), member 2	25.4144	24.3999
	B07	ABCC3	ATP-binding cassette, sub-family C (CFTR/MRP), member 3	25.5116	24.3189
	B08	ABCC4	ATP-binding cassette, sub-family C (CFTR/MRP), member 4	31.6332	29.3849
	B09	ABCC5	ATP-binding cassette, sub-family C (CFTR/MRP), member 5	30.7207	29.6724
	B10	ABCD1	ATP-binding cassette, sub-family D (ALD), member 1	29.9189	29.1465
	B11	ABCD3	ATP-binding cassette, sub-family D (ALD), member 3	26.0543	25.3671
	B12	ABCD4	ATP-binding cassette, sub-family D (ALD), member 4	28.16	27.4092
	C01	ABCF1	ATP-binding cassette, sub-family F (GCN20), member 1	27.6562	26.6712
	C02	ABCG2	ATP-binding cassette, sub-family G (WHITE), member 2	32.2499	31.034
	C03	ABCG8	ATP-binding cassette, sub-family G (WHITE), member 8	27.4048	26.6942
	C04	AQP1	Aquaporin 1 (Colton blood group)	31.7349	29.6719
	C05	AQP7	Aquaporin 7	28.8012	27.3138
	C06	AQP9	Aquaporin 9	26.4772	25.6515
	C07	ATP6V0C	ATPase, H+ transporting, lysosomal 16kDa, V0 subunit c	26.5552	25.0814
	C08	ATP7A	ATPase, Cu++ transporting, alpha polypeptide	30.5936	29.6391
	C09	ATP7B	ATPase, Cu++ transporting, beta polypeptide	29.1516	28.2234
	C10	MVP	Major vault protein	27.2181	25.6513
	C11	SLC10A1	Solute carrier family 10 (sodium/bile acid cotransporter family), member 1	26.3071	25.3186
	C12	SLC10A2	Solute carrier family 10 (sodium/bile acid cotransporter family), member 2	35.9244	35.1915
	D01	SLC15A1	Solute carrier family 15 (oligopeptide transporter), member 1	27.1386	26.2116
	D02	SLC15A2	Solute carrier family 15 (H+/peptide transporter), member 2	32.5221	31.6362
	D03	SLC16A1	Solute carrier family 16, member 1 (monocarboxylic acid transporter 1)	26.7097	25.437
	D04	SLC16A2	Solute carrier family 16, member 2 (monocarboxylic acid transporter 8)	30.6104	29.6767
	D05	SLC16A3	Solute carrier family 16, member 3 (monocarboxylic acid transporter 4)	33.2312	31.3871
	D06	SLC19A1	Solute carrier family 19 (folate transporter), member 1	30.9265	30.0502
	D07	SLC19A2	Solute carrier family 19 (thiamine transporter), member 2	27.5889	26.9951
	D08	SLC19A3	Solute carrier family 19, member 3	30.3212	29.192
	D09	SLC22A1	Solute carrier family 22 (organic cation transporter), member 1	26.122	25.2825
	D10	SLC22A2	Solute carrier family 22 (organic cation transporter), member 2	N/A	37.3553
	D11	SLC22A3	Solute carrier family 22 (extraneuronal monoamine transporter), member 3	27.8634	27.1443
	D12	SLC22A6	Solute carrier family 22 (organic anion transporter), member 6	38.7858	39.2894
	E01	SLC22A7	Solute carrier family 22 (organic anion transporter), member 7	25.9511	25.3291
	E02	SLC22A8	Solute carrier family 22 (organic anion transporter), member 8	36.6444	35.5127
	E03	SLC22A9	Solute carrier family 22 (organic anion transporter), member 9	27.1505	26.5104
	E04	SLC25A13	Solute carrier family 25, member 13 (citrin)	27.5922	26.4803
	E05	SLC28A1	Solute carrier family 28 (sodium-coupled nucleoside transporter), member 1	28.0868	27.0758
	E06	SLC28A2	Solute carrier family 28 (sodium-coupled nucleoside transporter), member 2	34.3088	33.2506
	E07	SLC28A3	Solute carrier family 28 (sodium-coupled nucleoside transporter), member 3	30.4512	29.9327
	E08	SLC29A1	Solute carrier family 29 (nucleoside transporters), member 1	27.2137	26.2657
	E09	SLC29A2	Solute carrier family 29 (nucleoside transporters), member 2	29.9367	28.3287
	E10	SLC2A1	Solute carrier family 2 (facilitated glucose transporter), member 1	30.7861	28.6383
	E11	SLC2A2	Solute carrier family 2 (facilitated glucose transporter), member 2	24.6764	24.2847
	E12	SLC2A3	Solute carrier family 2 (facilitated glucose transporter), member 3	31.8625	29.3622
	F01	SLC31A1	Solute carrier family 31 (copper transporters), member 1	26.9726	25.774
	F02	SLC38A2	Solute carrier family 38, member 2	24.1132	23.3425
	F03	SLC38A5	Solute carrier family 38, member 5	32.0264	29.3646
	F04	SLC3A1	Solute carrier family 3 (cystine, dibasic and neutral amino acid transporters, activator of cystine, dibasic and neutral amino acid transport), member 1	25.1903	24.2476
	F05	SLC3A2	Solute carrier family 3 (activators of dibasic and neutral amino acid transport), member 2	27.3017	25.4996
	F06	SLC5A1	Solute carrier family 5 (sodium/glucose cotransporter), member 1	34.5368	32.7882
	F07	SLC5A4	Solute carrier family 5 (low affinity glucose cotransporter), member 4	34.4733	33.2228
	F08	SLC7A11	Solute carrier family 7 (anionic amino acid transporter light chain, xc- system), member 11	32.1056	30.1093
	F09	SLC7A5	Solute carrier family 7 (amino acid transporter light chain, L system), member 5	29.3162	27.334
	F10	SLC7A6	Solute carrier family 7 (amino acid transporter light chain, y+L system), member 6	29.8744	28.9548
	F11	SLC7A7	Solute carrier family 7 (amino acid transporter light chain, y+L system), member 7	31.5545	29.9806
	F12	SLC7A8	Solute carrier family 7 (amino acid transporter light chain, L system), member 8	36.2064	33.335
	G01	SLC7A9	Solute carrier family 7 (glycoprotein-associated amino acid transporter light chain, bo,+ system), member 9	28.423	27.409
	G02	SLCO1A2	Solute carrier organic anion transporter family, member 1A2	32.8285	33.0072
	G03	SLCO1B1	Solute carrier organic anion transporter family, member 1B1	25.6167	24.8379
	G04	SLCO1B3	Solute carrier organic anion transporter family, member 1B3	29.8889	30.0271
	G05	SLCO2A1	Solute carrier organic anion transporter family, member 2A1	34.1201	31.4947
	G06	SLCO2B1	Solute carrier organic anion transporter family, member 2B1	25.575	24.8461
	G07	SLCO3A1	Solute carrier organic anion transporter family, member 3A1	31.3179	29.4258
	G08	SLCO4A1	Solute carrier organic anion transporter family, member 4A1	33.0744	32.3869
	G09	TAP1	Transporter 1, ATP-binding cassette, sub-family B (MDR/TAP)	28.2521	27.0285
	G10	TAP2	Transporter 2, ATP-binding cassette, sub-family B (MDR/TAP)	28.2234	27.1116
	G11	VDAC1	Voltage-dependent anion channel 1	25.1906	23.5675
	G12	VDAC2	Voltage-dependent anion channel 2	25.3733	24.0043
	H01	ACTB	Actin, beta	21.0089	19.3926
	H02	B2M	Beta-2-microglobulin	22.748	21.4344
	H03	GAPDH	Glyceraldehyde-3-phosphate dehydrogenase	22.8912	21.1384
